# Supplementary material for: Parasitoids of Monochamus galloprovincialis (Coleoptera, Cerambycidae), vector of the pine wood nematode, with identification key for the Palaearctic region
Source: Zookeys. 2012 Dec 18;(251):29–48. doi: 10.3897/zookeys.251.3986 (PMC3536323; doi:10.3897/zookeys.251.3986)
Supplement: XML Treatment for Atanycolus denigrator [file zookeys.251.3986-treatment1.xml]

<!DOCTYPE tp:taxon-treatment
  PUBLIC "-//TaxonX//DTD Taxonomic Treatment Publishing DTD v0 20100105//EN" "tax-treatment-NSO.dtd">
<tp:taxon-treatment xmlns:tp="http://www.plazi.org/taxpub"><tp:treatment-meta><mixed-citation publication-type="journal"><person-group><name><surname>Petersen-Silva</surname><given-names>Ricardo</given-names></name><name><surname>Pujade-Villar</surname><given-names>Juli</given-names></name><name><surname>Naves</surname><given-names>Pedro</given-names></name><name><surname>Edmundo Sousa</surname><given-names/></name><name><surname>Belokobylskij</surname><given-names> Sergey</given-names></name></person-group><article-title>Parasitoids of 
                    <italic>Monochamus galloprovincialis</italic> (Coleoptera, Cerambycidae), vector of the pine wood nematode, with identification key for the Palaearctic region
                </article-title><source>Zookeys</source><day>18</day><month>12</month><year>2012</year><volume>2012</volume><issue>251</issue><fpage>29</fpage><lpage>48</lpage><pub-id pub-id-type="doi">10.3897/zookeys.251.3986</pub-id></mixed-citation></tp:treatment-meta><tp:nomenclature><tp:taxon-name>
                            <tp:taxon-name-part taxon-name-part-type="genus">Atanycolus</tp:taxon-name-part>
                            <tp:taxon-name-part taxon-name-part-type="species">denigrator</tp:taxon-name-part>
                        <object-id xmlns:xlink="http://www.w3.org/1999/xlink" xlink:type="simple">http://species-id.net/wiki/Atanycolus_denigrator</object-id>
								</tp:taxon-name><tp:taxon-authority>(Linnaeus 1758)</tp:taxon-authority><xref ref-type="fig" rid="F7">Figures 7a, e</xref></tp:nomenclature><tp:treatment-sec sec-type="Material examined"><title>Material examined.</title><p>Portugal: 1 female, “Leiria, 1/6/2011”, “Ensaio Pupas Natural”, “Col. Estação Florestal Nacional”; 1 male, “Leiria, 1/6/2011”, “Ensaio Pupas Natural”, “Col. Entomologica, est. Florestal”.</p></tp:treatment-sec><tp:treatment-sec sec-type="Distribution"><title>Distribution.</title><p><bold>Palaearctic</bold>: Austria, Bulgaria, China, Croatia, former Czechoslovakia, Finland, France, Germany, Greece, Hungary, Israel, Italy, Kazakhstan, Korea, Mongolia, Norway, Poland, Russia, Sweden, Switzerland, Turkey, United Kingdom. <bold>Afrotropical</bold>: Niger (<xref ref-type="bibr" rid="B22">Yu et al. 2005</xref>, <xref ref-type="bibr" rid="B23">Wang et al. 2009</xref>). This species is here recorded for Portugal for the first time.
                        </p></tp:treatment-sec><tp:treatment-sec sec-type="Hosts"><title>Hosts.</title><p><italic><tp:taxon-name>Anthaxia morio</tp:taxon-name></italic> Fabricius, <italic><tp:taxon-name>Chrysobothris chrysostigma</tp:taxon-name></italic> Linnaeus, <italic><tp:taxon-name>Chrysobothris solieri</tp:taxon-name></italic> Laporte &amp; Gory, <italic><tp:taxon-name>Lampra rutilans</tp:taxon-name></italic> (Fabricius), <italic><tp:taxon-name>Poecilonota variolosa</tp:taxon-name></italic> (Paykull) (<tp:taxon-name>Buprestidae</tp:taxon-name>); <italic><tp:taxon-name>Acanthocinus aedilis</tp:taxon-name></italic> Linnaeus, <italic><tp:taxon-name>Acanthocinus griseus</tp:taxon-name></italic> (Fabricius), <italic><tp:taxon-name>Arhopalus syriacus</tp:taxon-name></italic> (Reitter), <italic><tp:taxon-name>Monochamus galloprovincialis</tp:taxon-name></italic> (Oliver), <italic><tp:taxon-name>Monochamus sutor</tp:taxon-name></italic> (Linnaeus), <italic><tp:taxon-name>Rhagium indagator</tp:taxon-name></italic> <!--PageBreak-->Fabricius, <italic><tp:taxon-name>Rhagium inquisitor</tp:taxon-name></italic> Linnaeus, <italic><tp:taxon-name>Rhagium mordax</tp:taxon-name></italic> (Degeer), <italic><tp:taxon-name>Saperda populnea</tp:taxon-name></italic> (Linnaeus), <italic><tp:taxon-name>Tetropium castaneum</tp:taxon-name></italic> (Linnaeus), <italic><tp:taxon-name>Tetropium fuscum</tp:taxon-name></italic> (Linnaeus), <italic><tp:taxon-name>Tetropium gabrieli</tp:taxon-name></italic> Weise (<tp:taxon-name>Cerambycidae</tp:taxon-name>); <italic><tp:taxon-name>Ips sexdentatus</tp:taxon-name></italic> (Boerner) (<tp:taxon-name>Scolytidae</tp:taxon-name>) (<xref ref-type="bibr" rid="B22">Yu et al. 2005</xref>, <xref ref-type="bibr" rid="B23">Wang et al. 2009</xref>).
                        </p></tp:treatment-sec><tp:treatment-sec sec-type="Biology"><title>Biology.</title><p><italic><tp:taxon-name>Atanycolus denigrator</tp:taxon-name></italic> is an ectoparasitoid of <italic><tp:taxon-name>Monochamus galloprovincialis</tp:taxon-name></italic> attacking <italic><tp:taxon-name>Pinus pinaster</tp:taxon-name></italic>. The species was found parasitizing the first larval instars under the bark of the tree.
                        </p></tp:treatment-sec><tp:treatment-sec sec-type="Remarks"><title>Remarks.</title><p><italic><tp:taxon-name>Atanycolus denigrator</tp:taxon-name></italic> was already recorded in Italy as parasitoid of <italic><tp:taxon-name>Monochamus galloprovincialis</tp:taxon-name></italic> (<xref ref-type="bibr" rid="B3">Campadelli and Scaramozzino 1994</xref>). We additionally studied this reared Italian material in Hungarian Natural History Museum in Budapest (1 female, “Italia, Ravenna, 14.IV.1992, Campadelli”, “Pinus picea”, “ex larva <italic><tp:taxon-name>Monochamus galloprovincialis</tp:taxon-name></italic> Ol., 21.IV.1992”, “<italic><tp:taxon-name>Atanycolus</tp:taxon-name></italic> ♀ <italic>denigrator</italic> L. det. Papp J. 2000”; 1 female, same first label, but “21.IV.1992”, second and third labels are the same ones) and confirmed present determination.
                        </p></tp:treatment-sec><tp:treatment-sec><!--Section generated to contain objects referenced in tp:taxon-treatment.--><fig id="F7" position="float" orientation="portrait"><label>Figure 7.</label><caption><p>Metasoma in dorsal view of <italic><tp:taxon-name>Atanycolus denigrator</tp:taxon-name></italic> (<bold>a</bold>), <italic><tp:taxon-name>Cyanopterus flavator</tp:taxon-name></italic> (<bold>b</bold>) and <italic><tp:taxon-name>Cyanopterus tricolor</tp:taxon-name></italic> (<bold>c</bold>); scape and pedicel in lateral view of C.<italic> flavator</italic> (<bold>d</bold>) and <italic><tp:taxon-name>Atanycolus denigrator</tp:taxon-name></italic> (<bold>e</bold>); space of head between antennal socket and eye in laterofrontal view of <italic><tp:taxon-name>Atanycolus genalis</tp:taxon-name></italic> (<bold>f</bold>) and <italic><tp:taxon-name>Cyanopterus flavator</tp:taxon-name></italic> (<bold>g</bold>).</p></caption><graphic xmlns:xlink="http://www.w3.org/1999/xlink" xlink:href="ZooKeys-251-029-g007.jpg" position="float" orientation="portrait" xlink:type="simple"/></fig></tp:treatment-sec><ref-list><ref id="B22"><mixed-citation xmlns:xlink="http://www.w3.org/1999/xlink" xlink:type="simple"><person-group><name name-style="western"><surname>Yu</surname><given-names>DS</given-names></name><name name-style="western"><surname>van Achterberg</surname><given-names>C</given-names></name><name name-style="western"><surname>Horstmann</surname><given-names>K</given-names></name></person-group> (<year>2005</year>)<source> World Ichneumonoidea, Taxonomy, Biology, Morphology and Distribution.</source><publisher-name>Vancouver</publisher-name>, <publisher-loc>Taxapad</publisher-loc>.</mixed-citation></ref><ref id="B23"><mixed-citation xmlns:xlink="http://www.w3.org/1999/xlink" xlink:type="simple"><person-group><name name-style="western"><surname>Wang</surname><given-names>Y</given-names></name><name name-style="western"><surname>Shi</surname><given-names>M</given-names></name><name name-style="western"><surname>Chen</surname><given-names>X</given-names></name><name name-style="western"><surname>He</surname><given-names>J</given-names></name></person-group> (<year>2009</year>)<article-title> The genus AtanycolusFoerster (Hymenoptera, Braconidae, Braconinae) in China, with description of one new species.</article-title><source>ZooKeys </source><volume>27</volume>: <fpage>31</fpage>-<lpage>41</lpage>.</mixed-citation></ref><ref id="B3"><mixed-citation xmlns:xlink="http://www.w3.org/1999/xlink" xlink:type="simple"><person-group><name name-style="western"><surname>Campadelli</surname><given-names>G</given-names></name><name name-style="western"><surname>Scaramozzino</surname><given-names>EPL</given-names></name></person-group> (<year>1994</year>)<article-title> Imenotteri parassitoidi di insetti xilofagi in in Romagna.</article-title><source>Bollettino dell’Istituto di Entomologia della Universita degli Studi di Bologna</source><volume>48</volume>: <fpage>115</fpage>–<lpage>121</lpage>.</mixed-citation></ref></ref-list></tp:taxon-treatment>
