# Supplementary material for: Parasitoids of Monochamus galloprovincialis (Coleoptera, Cerambycidae), vector of the pine wood nematode, with identification key for the Palaearctic region
Source: Zookeys. 2012 Dec 18;(251):29–48. doi: 10.3897/zookeys.251.3986 (PMC3536323; doi:10.3897/zookeys.251.3986)
Supplement: XML Treatment for Atanycolus ivanowi [file zookeys.251.3986-treatment2.xml]

<!DOCTYPE tp:taxon-treatment
  PUBLIC "-//TaxonX//DTD Taxonomic Treatment Publishing DTD v0 20100105//EN" "tax-treatment-NSO.dtd">
<tp:taxon-treatment xmlns:tp="http://www.plazi.org/taxpub"><tp:treatment-meta><mixed-citation publication-type="journal"><person-group><name><surname>Petersen-Silva</surname><given-names>Ricardo</given-names></name><name><surname>Pujade-Villar</surname><given-names>Juli</given-names></name><name><surname>Naves</surname><given-names>Pedro</given-names></name><name><surname>Edmundo Sousa</surname><given-names/></name><name><surname>Belokobylskij</surname><given-names> Sergey</given-names></name></person-group><article-title>Parasitoids of 
                    <italic>Monochamus galloprovincialis</italic> (Coleoptera, Cerambycidae), vector of the pine wood nematode, with identification key for the Palaearctic region
                </article-title><source>Zookeys</source><day>18</day><month>12</month><year>2012</year><volume>2012</volume><issue>251</issue><fpage>29</fpage><lpage>48</lpage><pub-id pub-id-type="doi">10.3897/zookeys.251.3986</pub-id></mixed-citation></tp:treatment-meta><tp:nomenclature><tp:taxon-name>
                            <tp:taxon-name-part taxon-name-part-type="genus">Atanycolus</tp:taxon-name-part>
                            <tp:taxon-name-part taxon-name-part-type="species">ivanowi</tp:taxon-name-part>
                        <object-id xmlns:xlink="http://www.w3.org/1999/xlink" xlink:type="simple">http://species-id.net/wiki/Atanycolus_ivanowi</object-id>
								</tp:taxon-name><tp:taxon-authority>(Kokujev 1898)</tp:taxon-authority><xref ref-type="fig" rid="F4">Figures 4c</xref><xref ref-type="fig" rid="F5">5b</xref><xref ref-type="fig" rid="F6">6d</xref></tp:nomenclature><tp:treatment-sec sec-type="Material examined"><title>Material examined.</title><p>Portugal: 4 females, “Vale Feitoso II, Maio 2011”, “Col. Entomologica, est. Florestal”; 1 female, same labels, but 12.VI.2011; 1 male, “Vale Feitoso II, Maio 2011”.</p></tp:treatment-sec><tp:treatment-sec sec-type="Distribution"><title>Distribution.</title><p><bold>Palaearctic</bold>: Armenia, Austria, Azerbaijan, Croatia, Czechia, Finland, France, Germany, Greece, Hungary, Italy, Japan, Kazakhstan, Russia, Slovakia, Switzerland, Tajikistan, Turkmenistan, Ukraine, Uzbekistan (<xref ref-type="bibr" rid="B22">Yu et al. 2005</xref>) and Turkey (<xref ref-type="bibr" rid="B2">Bolu et al. 2009</xref>). This species is here recorded for Portugal for the first time.
                        </p></tp:treatment-sec><tp:treatment-sec sec-type="Hosts"><title>Hosts.</title><p><italic><tp:taxon-name>Anthaxia aurulenta</tp:taxon-name></italic> (Fabricius), <italic><tp:taxon-name>Anthaxia deaurata</tp:taxon-name></italic> (Gmelin), <italic><tp:taxon-name>Chrysobothris solieri</tp:taxon-name></italic> (Laporte &amp; Gory), <italic><tp:taxon-name>Ovalisia mirifica</tp:taxon-name></italic> (Mulsant), <italic><tp:taxon-name>Melanophila picta decastigma</tp:taxon-name></italic> (Fabricius); <italic><tp:taxon-name>Sphenoptera tappesi</tp:taxon-name></italic> Marseul (<tp:taxon-name>Buprestidae</tp:taxon-name>); <italic><tp:taxon-name>Arhopalus syriacus</tp:taxon-name></italic> (Reitter), <italic><tp:taxon-name>Stictoleptura rubra</tp:taxon-name></italic> (Linnaeus), <italic><tp:taxon-name>Monochamus galloprovincialis</tp:taxon-name></italic> (Olivier), <italic><tp:taxon-name>Tetropium fuscum</tp:taxon-name></italic> (Fabricius), <italic><tp:taxon-name>Tetropium gabrieli</tp:taxon-name></italic> Weise (<tp:taxon-name>Cerambycidae</tp:taxon-name>) (<xref ref-type="bibr" rid="B22">Yu et al. 2005</xref>, <xref ref-type="bibr" rid="B2">Bolu et al. 2009</xref>).
                        </p></tp:treatment-sec><tp:treatment-sec sec-type="Biology"><title>Biology.</title><p><italic><tp:taxon-name>Atanycolus ivanowi</tp:taxon-name></italic> was found to be an ectoparasitoid of first larval stages of <italic><tp:taxon-name>Monochamus galloprovincialis</tp:taxon-name></italic> living under the bark of <italic><tp:taxon-name>Pinus pinaster</tp:taxon-name></italic>.
                        </p></tp:treatment-sec><tp:treatment-sec sec-type="Remark"><title>Remark.</title><p><italic><tp:taxon-name>Monochamus galloprovincialis</tp:taxon-name></italic> was already recorded by <xref ref-type="bibr" rid="B3">Campadelli and Scaramozzino (1994)</xref> as a host of <italic><tp:taxon-name>Atanycolus ivanowi</tp:taxon-name></italic> in Italy.
                        </p></tp:treatment-sec><tp:treatment-sec><!--Section generated to contain objects referenced in tp:taxon-treatment.--><fig id="F4" position="float" orientation="portrait"><label>Figure 4.</label><caption><p>Face in frontal view of <italic><tp:taxon-name>Meteorus corax</tp:taxon-name></italic> (<bold>a</bold>)and <italic><tp:taxon-name>Doryctes striatellus</tp:taxon-name></italic> (<bold>b</bold>); head in dorsal view of <italic><tp:taxon-name>Atanycolus ivanowi</tp:taxon-name></italic> (<bold>c</bold>) and <italic><tp:taxon-name>Doryctes striatellus</tp:taxon-name></italic> (<bold>d</bold>); detail of forewing of <italic><tp:taxon-name>Monochamus corax</tp:taxon-name></italic> (<bold>e</bold>).</p></caption><graphic xmlns:xlink="http://www.w3.org/1999/xlink" xlink:href="ZooKeys-251-029-g004.jpg" position="float" orientation="portrait" xlink:type="simple"/></fig><fig id="F5" position="float" orientation="portrait"><label>Figure 5.</label><caption><p>Metasoma in dorsal view of <italic><tp:taxon-name>Doryctes striatellus</tp:taxon-name></italic> (<bold>a</bold>), <italic><tp:taxon-name>Atanycolus ivanowi</tp:taxon-name></italic> (<bold>b</bold>) and <italic><tp:taxon-name>Coeloides sordidator</tp:taxon-name></italic> (<bold>c</bold>); forewing of <italic><tp:taxon-name>Coeloides sordidator</tp:taxon-name></italic> (<bold>d</bold>); ma – mediobasal area.</p></caption><graphic xmlns:xlink="http://www.w3.org/1999/xlink" xlink:href="ZooKeys-251-029-g005.jpg" position="float" orientation="portrait" xlink:type="simple"/></fig><fig id="F6" position="float" orientation="portrait"><label>Figure 6.</label><caption><p>Basal segments of antenna in lateral view of <italic><tp:taxon-name>Coeloides sordidator</tp:taxon-name></italic> (<bold>a</bold>) and <italic><tp:taxon-name>Cyanopterus tricolor</tp:taxon-name></italic> (<bold>b</bold>); metasoma in dorsal view of <italic><tp:taxon-name>Iphiaulax impostor</tp:taxon-name></italic> (<bold>c</bold>); face of <italic><tp:taxon-name>Atanycolus ivanowi</tp:taxon-name></italic> (<bold>d</bold>).</p></caption><graphic xmlns:xlink="http://www.w3.org/1999/xlink" xlink:href="ZooKeys-251-029-g006.jpg" position="float" orientation="portrait" xlink:type="simple"/></fig></tp:treatment-sec><ref-list><ref id="B22"><mixed-citation xmlns:xlink="http://www.w3.org/1999/xlink" xlink:type="simple"><person-group><name name-style="western"><surname>Yu</surname><given-names>DS</given-names></name><name name-style="western"><surname>van Achterberg</surname><given-names>C</given-names></name><name name-style="western"><surname>Horstmann</surname><given-names>K</given-names></name></person-group> (<year>2005</year>)<source> World Ichneumonoidea, Taxonomy, Biology, Morphology and Distribution.</source><publisher-name>Vancouver</publisher-name>, <publisher-loc>Taxapad</publisher-loc>.</mixed-citation></ref><ref id="B2"><mixed-citation xmlns:xlink="http://www.w3.org/1999/xlink" xlink:type="simple"><person-group><name name-style="western"><surname>Bolu</surname><given-names>H</given-names></name><name name-style="western"><surname>Beyarslan</surname><given-names>A</given-names></name><name name-style="western"><surname>Yildirim</surname><given-names>H</given-names></name><name name-style="western"><surname>Aktürk</surname><given-names>Z</given-names></name></person-group> (<year>2009</year>)<article-title> Two new host records of Atanycolus ivanowi(Kokujev, 1898) (Hymenoptera: Braconidae) from Turkey.</article-title><source>Türkiye Entomoloji Dergisi </source><volume>33</volume> (<issue>4</issue>): <fpage>279</fpage>-<lpage>287</lpage>.</mixed-citation></ref><ref id="B3"><mixed-citation xmlns:xlink="http://www.w3.org/1999/xlink" xlink:type="simple"><person-group><name name-style="western"><surname>Campadelli</surname><given-names>G</given-names></name><name name-style="western"><surname>Scaramozzino</surname><given-names>EPL</given-names></name></person-group> (<year>1994</year>)<article-title> Imenotteri parassitoidi di insetti xilofagi in in Romagna.</article-title><source>Bollettino dell’Istituto di Entomologia della Universita degli Studi di Bologna</source><volume>48</volume>: <fpage>115</fpage>–<lpage>121</lpage>.</mixed-citation></ref></ref-list></tp:taxon-treatment>
