# Supplementary material for: Parasitoids of Monochamus galloprovincialis (Coleoptera, Cerambycidae), vector of the pine wood nematode, with identification key for the Palaearctic region
Source: Zookeys. 2012 Dec 18;(251):29–48. doi: 10.3897/zookeys.251.3986 (PMC3536323; doi:10.3897/zookeys.251.3986)
Supplement: XML Treatment for Cyanopterus flavator [file zookeys.251.3986-treatment3.xml]

<!DOCTYPE tp:taxon-treatment
  PUBLIC "-//TaxonX//DTD Taxonomic Treatment Publishing DTD v0 20100105//EN" "tax-treatment-NSO.dtd">
<tp:taxon-treatment xmlns:tp="http://www.plazi.org/taxpub"><tp:treatment-meta><mixed-citation publication-type="journal"><person-group><name><surname>Petersen-Silva</surname><given-names>Ricardo</given-names></name><name><surname>Pujade-Villar</surname><given-names>Juli</given-names></name><name><surname>Naves</surname><given-names>Pedro</given-names></name><name><surname>Edmundo Sousa</surname><given-names/></name><name><surname>Belokobylskij</surname><given-names> Sergey</given-names></name></person-group><article-title>Parasitoids of 
                    <italic>Monochamus galloprovincialis</italic> (Coleoptera, Cerambycidae), vector of the pine wood nematode, with identification key for the Palaearctic region
                </article-title><source>Zookeys</source><day>18</day><month>12</month><year>2012</year><volume>2012</volume><issue>251</issue><fpage>29</fpage><lpage>48</lpage><pub-id pub-id-type="doi">10.3897/zookeys.251.3986</pub-id></mixed-citation></tp:treatment-meta><tp:nomenclature><tp:taxon-name>
                            <tp:taxon-name-part taxon-name-part-type="genus">Cyanopterus</tp:taxon-name-part>
                            <tp:taxon-name-part taxon-name-part-type="species">flavator</tp:taxon-name-part>
                        <object-id xmlns:xlink="http://www.w3.org/1999/xlink" xlink:type="simple">http://species-id.net/wiki/Cyanopterus_flavator</object-id>
								</tp:taxon-name><tp:taxon-authority>(Fabricius 1793)</tp:taxon-authority><xref ref-type="fig" rid="F1">Figures 1d</xref><xref ref-type="fig" rid="F7">7b, d, g</xref></tp:nomenclature><tp:treatment-sec sec-type="Material examined"><title>Material examined.</title><p>Portugal: 1 female, “Leiria, 14/6/2011”, “Ensaio Pupas Natural”, “Col. Entomologica, est. Florestal”, “13”; 1 female, same labels, 17.VI.2011, N 12. <!--PageBreak-->“Leiria, Larvas Artificial”: 1 female, N 26; 1 female, N 27. “Leiria, Posturas Artificial”: 1 female, 31.VIII.2011, N 25; 1 female, N 27. “Leiria, Ensaio, Posturas Artificial”: 1 male, 31.VIII.2011, N 21. “Vale Feitoso”: 1 female, N 9; 1 female, N 10; 1 male, N 11; 1 female, N 14; 1 female, N 15; 1 female, N 16; 1 female, N 17.</p></tp:treatment-sec><tp:treatment-sec sec-type="Distribution"><title>Distribution.</title><p><bold>Palaearctic</bold>: Algeria, Croatia, Cyprus, former Czechoslovakia, Finland, France, Germany, Greece, Hungary, Israel, Italy, Japan, Kazakhstan, Korea, Latvia, Morocco, Netherland, Poland, Romania, Russia, Spain, Switzerland, Syria, Tunisia, Ukraine, United Kingdom, former Yugoslavia (<xref ref-type="bibr" rid="B22">Yu et al. 2005</xref>) and Portugal (<xref ref-type="bibr" rid="B17">Naves et al. 2005</xref>).
                        </p></tp:treatment-sec><tp:treatment-sec sec-type="Hosts"><title>Hosts.</title><p><italic><tp:taxon-name>Bostrichus capucinus</tp:taxon-name></italic> (Linnaeus) (<tp:taxon-name>Bostrichidae</tp:taxon-name>); <italic><tp:taxon-name>Acanthocinus griseus</tp:taxon-name></italic> (Fabricius), <italic><tp:taxon-name>Acanthoderes clavipes</tp:taxon-name></italic> (Schrank), <italic><tp:taxon-name>Hesperophanes pallidus</tp:taxon-name></italic> (Olivier), <italic><tp:taxon-name>Monochamus galloprovincialis</tp:taxon-name></italic> (Olivier), <italic><tp:taxon-name>Monochamus sartor</tp:taxon-name></italic> (Fabricius), <italic><tp:taxon-name>Morimus asper</tp:taxon-name></italic> (Sulzer), <italic><tp:taxon-name>Phymatodes testaceus</tp:taxon-name></italic> (Linnaeus), <italic><tp:taxon-name>Pogonochaerus fasciculatus</tp:taxon-name></italic> (Degeer), <italic><tp:taxon-name>Pogonochaerus hispidus</tp:taxon-name></italic> (Linnaeus), <italic><tp:taxon-name>Rhagium inquisitor</tp:taxon-name></italic> (Linnaeus), <italic><tp:taxon-name>Saperda scalaris</tp:taxon-name></italic> (Linnaeus) (<tp:taxon-name>Cerambycidae</tp:taxon-name>) (<xref ref-type="bibr" rid="B22">Yu et al. 2005</xref>), and <italic><tp:taxon-name>Monochamus rosenmulleri</tp:taxon-name></italic> (Cederhjelm) (<xref ref-type="bibr" rid="B24">Watanabe 1937</xref>).
                        </p></tp:treatment-sec><tp:treatment-sec sec-type="Biology"><title>Biology.</title><p>The biology of this parasitoid is poorly known, but in this study all the specimens emerged from cocoons from the xylemic galleries of <italic><tp:taxon-name>Monochamus galloprovincialis</tp:taxon-name></italic>, which were not completely sealed with frass, as it is normal. Considering the length of the ovipositor of <italic><tp:taxon-name>Cyanopterus flavator</tp:taxon-name></italic>, it is apparent that only first larval instars of <italic><tp:taxon-name>Monochamus galloprovincialis</tp:taxon-name></italic> (found beneath the bark) are parasitized, which subsequently enter the wood carrying the parasitoid. Only the mandibles of the host larvae were found in galleries with cocoons.
                        </p></tp:treatment-sec><tp:treatment-sec sec-type="Remark"><title>Remark.</title><p><italic><tp:taxon-name>Monochamus galloprovincialis</tp:taxon-name></italic> as a host of <italic><tp:taxon-name>Cyanopterus flavator</tp:taxon-name></italic> was already recorded by <xref ref-type="bibr" rid="B3">Campadelli and Scaramozzino (1994)</xref> for Italy and <xref ref-type="bibr" rid="B17">Naves et al. (2005)</xref> for Portugal.
                        </p></tp:treatment-sec><tp:treatment-sec><!--Section generated to contain objects referenced in tp:taxon-treatment.--><fig id="F1" position="float" orientation="portrait"><label>Figure 1.</label><caption><p>Forewing of <italic><tp:taxon-name>Dolichomitus tuberculatus</tp:taxon-name></italic>(<bold>a</bold>) and <italic><tp:taxon-name>Doryctes striatellus</tp:taxon-name></italic> (<bold>b</bold>); metasoma in dorsal view of <italic><tp:taxon-name>Xorides depressus</tp:taxon-name></italic> (<bold>c</bold>) and <italic><tp:taxon-name>Cyanopterus flavator</tp:taxon-name></italic> (<bold>d</bold>).</p></caption><graphic xmlns:xlink="http://www.w3.org/1999/xlink" xlink:href="ZooKeys-251-029-g001.jpg" position="float" orientation="portrait" xlink:type="simple"/></fig><fig id="F7" position="float" orientation="portrait"><label>Figure 7.</label><caption><p>Metasoma in dorsal view of <italic><tp:taxon-name>Atanycolus denigrator</tp:taxon-name></italic> (<bold>a</bold>), <italic><tp:taxon-name>Cyanopterus flavator</tp:taxon-name></italic> (<bold>b</bold>) and <italic><tp:taxon-name>Cyanopterus tricolor</tp:taxon-name></italic> (<bold>c</bold>); scape and pedicel in lateral view of C.<italic> flavator</italic> (<bold>d</bold>) and <italic><tp:taxon-name>Atanycolus denigrator</tp:taxon-name></italic> (<bold>e</bold>); space of head between antennal socket and eye in laterofrontal view of <italic><tp:taxon-name>Atanycolus genalis</tp:taxon-name></italic> (<bold>f</bold>) and <italic><tp:taxon-name>Cyanopterus flavator</tp:taxon-name></italic> (<bold>g</bold>).</p></caption><graphic xmlns:xlink="http://www.w3.org/1999/xlink" xlink:href="ZooKeys-251-029-g007.jpg" position="float" orientation="portrait" xlink:type="simple"/></fig></tp:treatment-sec><ref-list><ref id="B22"><mixed-citation xmlns:xlink="http://www.w3.org/1999/xlink" xlink:type="simple"><person-group><name name-style="western"><surname>Yu</surname><given-names>DS</given-names></name><name name-style="western"><surname>van Achterberg</surname><given-names>C</given-names></name><name name-style="western"><surname>Horstmann</surname><given-names>K</given-names></name></person-group> (<year>2005</year>)<source> World Ichneumonoidea, Taxonomy, Biology, Morphology and Distribution.</source><publisher-name>Vancouver</publisher-name>, <publisher-loc>Taxapad</publisher-loc>.</mixed-citation></ref><ref id="B17"><mixed-citation xmlns:xlink="http://www.w3.org/1999/xlink" xlink:type="simple"><!--PageBreak--><person-group><name name-style="western"><surname>Naves</surname><given-names>P</given-names></name><name name-style="western"><surname>Kenis</surname><given-names>M</given-names></name><name name-style="western"><surname>Sousa</surname><given-names>E</given-names></name></person-group> (<year>2005</year>)<article-title> Parasitoids associated with Monochamus galloprovincialis (Olivier) (Coleoptera: Cerambycidae) within the pine wilt nematode-affected zone in Portugal.</article-title><source>Journal of Pest Science </source><volume>78</volume>: <fpage>57</fpage>-<lpage>62</lpage>. doi: <ext-link ext-link-type="uri" xlink:href="http://dx.doi.org/10.1007/s10340-004-0068-z" xlink:type="simple">10.1007/s10340-004-0068-z</ext-link></mixed-citation></ref><ref id="B24"><mixed-citation xmlns:xlink="http://www.w3.org/1999/xlink" xlink:type="simple"><person-group><name name-style="western"><surname>Watanabe</surname><given-names>C</given-names></name></person-group> (<year>1937</year>)<article-title> A contribution to the knowledge of the Braconid fauna of the Empire of Japan (Hymenoptera).</article-title><source>Journal of the Faculty of Agriculture Hokkaido Imperial University </source><volume>42</volume> (<issue>1</issue>): <fpage>1</fpage>-<lpage>188</lpage>.</mixed-citation></ref><ref id="B3"><mixed-citation xmlns:xlink="http://www.w3.org/1999/xlink" xlink:type="simple"><person-group><name name-style="western"><surname>Campadelli</surname><given-names>G</given-names></name><name name-style="western"><surname>Scaramozzino</surname><given-names>EPL</given-names></name></person-group> (<year>1994</year>)<article-title> Imenotteri parassitoidi di insetti xilofagi in in Romagna.</article-title><source>Bollettino dell’Istituto di Entomologia della Universita degli Studi di Bologna</source><volume>48</volume>: <fpage>115</fpage>–<lpage>121</lpage>.</mixed-citation></ref></ref-list></tp:taxon-treatment>
