# Supplementary material for: Parasitoids of Monochamus galloprovincialis (Coleoptera, Cerambycidae), vector of the pine wood nematode, with identification key for the Palaearctic region
Source: Zookeys. 2012 Dec 18;(251):29–48. doi: 10.3897/zookeys.251.3986 (PMC3536323; doi:10.3897/zookeys.251.3986)
Supplement: XML Treatment for Doryctes striatellus [file zookeys.251.3986-treatment4.xml]

<!DOCTYPE tp:taxon-treatment
  PUBLIC "-//TaxonX//DTD Taxonomic Treatment Publishing DTD v0 20100105//EN" "tax-treatment-NSO.dtd">
<tp:taxon-treatment xmlns:tp="http://www.plazi.org/taxpub"><tp:treatment-meta><mixed-citation publication-type="journal"><person-group><name><surname>Petersen-Silva</surname><given-names>Ricardo</given-names></name><name><surname>Pujade-Villar</surname><given-names>Juli</given-names></name><name><surname>Naves</surname><given-names>Pedro</given-names></name><name><surname>Edmundo Sousa</surname><given-names/></name><name><surname>Belokobylskij</surname><given-names> Sergey</given-names></name></person-group><article-title>Parasitoids of 
                    <italic>Monochamus galloprovincialis</italic> (Coleoptera, Cerambycidae), vector of the pine wood nematode, with identification key for the Palaearctic region
                </article-title><source>Zookeys</source><day>18</day><month>12</month><year>2012</year><volume>2012</volume><issue>251</issue><fpage>29</fpage><lpage>48</lpage><pub-id pub-id-type="doi">10.3897/zookeys.251.3986</pub-id></mixed-citation></tp:treatment-meta><tp:nomenclature><tp:taxon-name>
                            <tp:taxon-name-part taxon-name-part-type="genus">Doryctes</tp:taxon-name-part>
                            <tp:taxon-name-part taxon-name-part-type="species">striatellus</tp:taxon-name-part>
                        <object-id xmlns:xlink="http://www.w3.org/1999/xlink" xlink:type="simple">http://species-id.net/wiki/Doryctes_striatellus</object-id>
								</tp:taxon-name><tp:taxon-authority>(Nees 1834)</tp:taxon-authority><xref ref-type="fig" rid="F1">Figures 1b</xref><xref ref-type="fig" rid="F4">4b, d</xref><xref ref-type="fig" rid="F5">5a</xref></tp:nomenclature><tp:treatment-sec sec-type="Material examined"><title>Material examined.</title><p>Portugal: 1 female, “Leiria, 12/8/11”, “Ensaio Pupas Natural”, 1 male, same labels, but 9.VIII.2011; 1 male, same label, but 29.VII.2011.</p></tp:treatment-sec><tp:treatment-sec sec-type="Distribution"><title>Distribution.</title><p><bold>Palaearctic</bold>: Austria, Belgium, Bulgaria, China, Czechia, Finland, France, Germany, Hungary, Italy, Japan, Lithuania, Poland, Russia, Slovakia, Sweden, Switzerland, Ukraine, United Kingdom (<xref ref-type="bibr" rid="B22">Yu et al. 2005</xref>). This species is here recorded for Portugal for the first time.
                        </p></tp:treatment-sec><tp:treatment-sec sec-type="Hosts"><title>Hosts.</title><p><italic><tp:taxon-name>Ernobius mollis</tp:taxon-name></italic> (Linnaeus), <italic><tp:taxon-name>Dorcatoma dresdensis</tp:taxon-name></italic> Herbst (<tp:taxon-name>Anobiidae</tp:taxon-name>); <italic><tp:taxon-name>Anthaxia quadripunctata</tp:taxon-name></italic> (Linnaeus), <italic><tp:taxon-name>Phaenops cyanea</tp:taxon-name></italic> (Fabricius), <italic><tp:taxon-name>Phaenops guttulata</tp:taxon-name></italic> (Gebler) (<tp:taxon-name>Buprestidae</tp:taxon-name>); <italic><tp:taxon-name>Acanthocinus aedilis</tp:taxon-name></italic> (Linnaeus), <italic><tp:taxon-name>Agapanthia</tp:taxon-name></italic> sp., <italic><tp:taxon-name>Callidium</tp:taxon-name></italic> sp., <italic><tp:taxon-name>Callidium violaceum</tp:taxon-name></italic> (Linnaeus), <italic><tp:taxon-name>Clytus</tp:taxon-name></italic> sp., <italic><tp:taxon-name>Exocentrus lusitanus</tp:taxon-name></italic> (Linnaeus), <italic><tp:taxon-name>Mesosa curculionoides</tp:taxon-name></italic> (Linnaeus), <italic><tp:taxon-name>Molorchus minor</tp:taxon-name></italic> (Linnaeus), <italic><tp:taxon-name>Monochamus galloprovincialis</tp:taxon-name></italic> (Olivier), <italic><tp:taxon-name>Monochamus sutor</tp:taxon-name></italic> (Linnaeus), <italic><tp:taxon-name>Phymatodes pusillus</tp:taxon-name></italic> (Fabricius), <italic><tp:taxon-name>Phymatodes testaceus</tp:taxon-name></italic> (Linnaeus), <italic><tp:taxon-name>Poecilium alni</tp:taxon-name></italic> (Linnaeus), <italic><tp:taxon-name>Pogonocheru</tp:taxon-name></italic>s sp., <italic><tp:taxon-name>Pogonocheru hispidus</tp:taxon-name></italic> (Linnaeus), <italic><tp:taxon-name>Rhagium inquisitor</tp:taxon-name></italic> (Li<!--PageBreak-->nnaeus), <italic><tp:taxon-name>Semanotus undatus</tp:taxon-name></italic> (Linnaeus), <italic><tp:taxon-name>Stenostola ferrea</tp:taxon-name></italic> (Schrank), <italic><tp:taxon-name>Tetropium castaneum</tp:taxon-name></italic> (Linnaeus), <italic><tp:taxon-name>Tetropium gabrieli</tp:taxon-name></italic> Weise, <italic><tp:taxon-name>Tetropium fuscum</tp:taxon-name></italic> (Fabricius), <italic><tp:taxon-name>Tetropium gracilicorne</tp:taxon-name></italic> Reitter (<tp:taxon-name>Cerambycidae</tp:taxon-name>); <italic><tp:taxon-name>Pissodes harcyniae</tp:taxon-name></italic> (Herbst), <italic><tp:taxon-name>Pissodes notatus</tp:taxon-name></italic> (Fabricius), <italic><tp:taxon-name>Rhynchaenus fagi</tp:taxon-name></italic> (Linnaeus), <italic><tp:taxon-name>Rhynchaenus pilosus</tp:taxon-name></italic> (Fabricius), <italic><tp:taxon-name>Rhynchaenus quercus</tp:taxon-name></italic> (Linnaeus), <italic><tp:taxon-name>Rhynchaenus testaceus</tp:taxon-name></italic> (Müller), <italic><tp:taxon-name>Magdalis violacea</tp:taxon-name></italic> (Linnaeus), <italic><tp:taxon-name>Magdalis rufa</tp:taxon-name></italic> (Germar), <italic><tp:taxon-name>Tachyerges salicis</tp:taxon-name></italic> (Linnaeus), (<tp:taxon-name>Curculionidae</tp:taxon-name>); <italic><tp:taxon-name>Hylurgops palliatus</tp:taxon-name></italic> (Gyllenhal), <italic><tp:taxon-name>Ips typographus</tp:taxon-name></italic> (Linnaeus), <italic><tp:taxon-name>Ips sexdentatus</tp:taxon-name></italic> (Boerner), <italic><tp:taxon-name>Ips subelongatus</tp:taxon-name></italic> Motschulsky, <italic><tp:taxon-name>Pityogenes bidentatus</tp:taxon-name></italic> (Herbst), <italic><tp:taxon-name>Tomicus piniperda</tp:taxon-name></italic> (Linnaeus) (<tp:taxon-name>Scolytidae</tp:taxon-name>); <italic><tp:taxon-name>Xyphidria prolongata</tp:taxon-name></italic> (Geoffroy) (<tp:taxon-name>Xyphidriidae</tp:taxon-name>) (<xref ref-type="bibr" rid="B22">Yu et al. 2005</xref>).
                        </p></tp:treatment-sec><tp:treatment-sec sec-type="Remark"><title>Remark.</title><p>This species was already recorded in Italy on the name <italic><tp:taxon-name>Doryctes mutillator</tp:taxon-name></italic> (Thunberg) as parasitoid of <italic><tp:taxon-name>Monochamus galloprovincialis</tp:taxon-name></italic> (<xref ref-type="bibr" rid="B3">Campadelli and Scaramozzino 1994</xref>).
                        </p></tp:treatment-sec><tp:treatment-sec><!--Section generated to contain objects referenced in tp:taxon-treatment.--><fig id="F1" position="float" orientation="portrait"><label>Figure 1.</label><caption><p>Forewing of <italic><tp:taxon-name>Dolichomitus tuberculatus</tp:taxon-name></italic>(<bold>a</bold>) and <italic><tp:taxon-name>Doryctes striatellus</tp:taxon-name></italic> (<bold>b</bold>); metasoma in dorsal view of <italic><tp:taxon-name>Xorides depressus</tp:taxon-name></italic> (<bold>c</bold>) and <italic><tp:taxon-name>Cyanopterus flavator</tp:taxon-name></italic> (<bold>d</bold>).</p></caption><graphic xmlns:xlink="http://www.w3.org/1999/xlink" xlink:href="ZooKeys-251-029-g001.jpg" position="float" orientation="portrait" xlink:type="simple"/></fig><fig id="F4" position="float" orientation="portrait"><label>Figure 4.</label><caption><p>Face in frontal view of <italic><tp:taxon-name>Meteorus corax</tp:taxon-name></italic> (<bold>a</bold>)and <italic><tp:taxon-name>Doryctes striatellus</tp:taxon-name></italic> (<bold>b</bold>); head in dorsal view of <italic><tp:taxon-name>Atanycolus ivanowi</tp:taxon-name></italic> (<bold>c</bold>) and <italic><tp:taxon-name>Doryctes striatellus</tp:taxon-name></italic> (<bold>d</bold>); detail of forewing of <italic><tp:taxon-name>Monochamus corax</tp:taxon-name></italic> (<bold>e</bold>).</p></caption><graphic xmlns:xlink="http://www.w3.org/1999/xlink" xlink:href="ZooKeys-251-029-g004.jpg" position="float" orientation="portrait" xlink:type="simple"/></fig><fig id="F5" position="float" orientation="portrait"><label>Figure 5.</label><caption><p>Metasoma in dorsal view of <italic><tp:taxon-name>Doryctes striatellus</tp:taxon-name></italic> (<bold>a</bold>), <italic><tp:taxon-name>Atanycolus ivanowi</tp:taxon-name></italic> (<bold>b</bold>) and <italic><tp:taxon-name>Coeloides sordidator</tp:taxon-name></italic> (<bold>c</bold>); forewing of <italic><tp:taxon-name>Coeloides sordidator</tp:taxon-name></italic> (<bold>d</bold>); ma – mediobasal area.</p></caption><graphic xmlns:xlink="http://www.w3.org/1999/xlink" xlink:href="ZooKeys-251-029-g005.jpg" position="float" orientation="portrait" xlink:type="simple"/></fig></tp:treatment-sec><ref-list><ref id="B22"><mixed-citation xmlns:xlink="http://www.w3.org/1999/xlink" xlink:type="simple"><person-group><name name-style="western"><surname>Yu</surname><given-names>DS</given-names></name><name name-style="western"><surname>van Achterberg</surname><given-names>C</given-names></name><name name-style="western"><surname>Horstmann</surname><given-names>K</given-names></name></person-group> (<year>2005</year>)<source> World Ichneumonoidea, Taxonomy, Biology, Morphology and Distribution.</source><publisher-name>Vancouver</publisher-name>, <publisher-loc>Taxapad</publisher-loc>.</mixed-citation></ref><ref id="B3"><mixed-citation xmlns:xlink="http://www.w3.org/1999/xlink" xlink:type="simple"><person-group><name name-style="western"><surname>Campadelli</surname><given-names>G</given-names></name><name name-style="western"><surname>Scaramozzino</surname><given-names>EPL</given-names></name></person-group> (<year>1994</year>)<article-title> Imenotteri parassitoidi di insetti xilofagi in in Romagna.</article-title><source>Bollettino dell’Istituto di Entomologia della Universita degli Studi di Bologna</source><volume>48</volume>: <fpage>115</fpage>–<lpage>121</lpage>.</mixed-citation></ref></ref-list></tp:taxon-treatment>
