# Supplementary material for: Parasitoids of Monochamus galloprovincialis (Coleoptera, Cerambycidae), vector of the pine wood nematode, with identification key for the Palaearctic region
Source: Zookeys. 2012 Dec 18;(251):29–48. doi: 10.3897/zookeys.251.3986 (PMC3536323; doi:10.3897/zookeys.251.3986)
Supplement: XML Treatment for Xorides depressus [file zookeys.251.3986-treatment5.xml]

<!DOCTYPE tp:taxon-treatment
  PUBLIC "-//TaxonX//DTD Taxonomic Treatment Publishing DTD v0 20100105//EN" "tax-treatment-NSO.dtd">
<tp:taxon-treatment xmlns:tp="http://www.plazi.org/taxpub"><tp:treatment-meta><mixed-citation publication-type="journal"><person-group><name><surname>Petersen-Silva</surname><given-names>Ricardo</given-names></name><name><surname>Pujade-Villar</surname><given-names>Juli</given-names></name><name><surname>Naves</surname><given-names>Pedro</given-names></name><name><surname>Edmundo Sousa</surname><given-names/></name><name><surname>Belokobylskij</surname><given-names> Sergey</given-names></name></person-group><article-title>Parasitoids of 
                    <italic>Monochamus galloprovincialis</italic> (Coleoptera, Cerambycidae), vector of the pine wood nematode, with identification key for the Palaearctic region
                </article-title><source>Zookeys</source><day>18</day><month>12</month><year>2012</year><volume>2012</volume><issue>251</issue><fpage>29</fpage><lpage>48</lpage><pub-id pub-id-type="doi">10.3897/zookeys.251.3986</pub-id></mixed-citation></tp:treatment-meta><tp:nomenclature><tp:taxon-name>
                            <tp:taxon-name-part taxon-name-part-type="genus">Xorides</tp:taxon-name-part>
                            <tp:taxon-name-part taxon-name-part-type="species">depressus</tp:taxon-name-part>
                        <object-id xmlns:xlink="http://www.w3.org/1999/xlink" xlink:type="simple">http://species-id.net/wiki/Xorides_depressus</object-id>
								</tp:taxon-name><tp:taxon-authority>(Holmgren 1860)</tp:taxon-authority><xref ref-type="fig" rid="F1">Figures 1c</xref><xref ref-type="fig" rid="F3">3b, e</xref></tp:nomenclature><tp:treatment-sec sec-type="Material examined"><title>Material examined.</title><p>Portugal: 1 female, “Leiria, Pupas Natural”, 19.VII.2011; 1 female, “Leiria, 29/7/11, Ensaio Pupas Natural”; 1 female, N 19.</p></tp:treatment-sec><tp:treatment-sec sec-type="Distribution"><title>Distribution.</title><p><bold>Palaearctic</bold>: Austria, former Czechoslovakia, Finland, France, Germany, Hungary, Latvia, Poland, Romania, Russia, Spain, Sweden (<xref ref-type="bibr" rid="B22">Yu et al. 2005</xref>). This species is here recorded for Portugal for the first time.
                        </p></tp:treatment-sec><tp:treatment-sec sec-type="Hosts"><title>Hosts.</title><p><italic><tp:taxon-name>Melanophila cyanea</tp:taxon-name></italic> (Fabricius) (<tp:taxon-name>Buprestidae</tp:taxon-name>); <italic><tp:taxon-name>Nothorhina punctata</tp:taxon-name></italic> (Fabricius) (<tp:taxon-name>Cerambycidae</tp:taxon-name>) (<xref ref-type="bibr" rid="B22">Yu et al. 2005</xref>). <italic><tp:taxon-name>Monochamus galloprovincialis</tp:taxon-name></italic> (Olivier) is a new host of <italic><tp:taxon-name>Xorides depressus</tp:taxon-name></italic> from Portugal.
                        </p></tp:treatment-sec><tp:treatment-sec><!--Section generated to contain objects referenced in tp:taxon-treatment.--><fig id="F1" position="float" orientation="portrait"><label>Figure 1.</label><caption><p>Forewing of <italic><tp:taxon-name>Dolichomitus tuberculatus</tp:taxon-name></italic>(<bold>a</bold>) and <italic><tp:taxon-name>Doryctes striatellus</tp:taxon-name></italic> (<bold>b</bold>); metasoma in dorsal view of <italic><tp:taxon-name>Xorides depressus</tp:taxon-name></italic> (<bold>c</bold>) and <italic><tp:taxon-name>Cyanopterus flavator</tp:taxon-name></italic> (<bold>d</bold>).</p></caption><graphic xmlns:xlink="http://www.w3.org/1999/xlink" xlink:href="ZooKeys-251-029-g001.jpg" position="float" orientation="portrait" xlink:type="simple"/></fig><fig id="F3" position="float" orientation="portrait"><label>Figure 3.</label><caption><p>Lateral view of hind femur of <italic><tp:taxon-name>Odontocolon quercinum</tp:taxon-name></italic> (<bold>a</bold>) and <italic><tp:taxon-name>Xorides depressus</tp:taxon-name></italic> (<bold>b</bold>); first and second metasomal tergites in dorsal view of <italic><tp:taxon-name>Meteorus corax</tp:taxon-name></italic> (<bold>c</bold>);head in lateral view of <italic><tp:taxon-name>Odontocolon quercinum</tp:taxon-name></italic> (<bold>d</bold>) and <italic><tp:taxon-name>Xorides depressus</tp:taxon-name></italic> (<bold>e</bold>).</p></caption><graphic xmlns:xlink="http://www.w3.org/1999/xlink" xlink:href="ZooKeys-251-029-g003.jpg" position="float" orientation="portrait" xlink:type="simple"/></fig></tp:treatment-sec><ref-list><ref id="B22"><mixed-citation xmlns:xlink="http://www.w3.org/1999/xlink" xlink:type="simple"><person-group><name name-style="western"><surname>Yu</surname><given-names>DS</given-names></name><name name-style="western"><surname>van Achterberg</surname><given-names>C</given-names></name><name name-style="western"><surname>Horstmann</surname><given-names>K</given-names></name></person-group> (<year>2005</year>)<source> World Ichneumonoidea, Taxonomy, Biology, Morphology and Distribution.</source><publisher-name>Vancouver</publisher-name>, <publisher-loc>Taxapad</publisher-loc>.</mixed-citation></ref></ref-list></tp:taxon-treatment>
